# Supplementary material for: Theabrownin from Dark Tea Ameliorates Insulin Resistance via Attenuating Oxidative Stress and Modulating IRS-1/PI3K/Akt Pathway in HepG2 Cells
Source: Nutrients. 2023 Sep 5;15(18):3862. doi: 10.3390/nu15183862 (PMC10536292; doi:10.3390/nu15183862)
Supplement: Supplementary file 1 [file nutrients-15-03862-s001.zip]

Archive with 1 entries (1 files):
- nutrients-2588175-supplementary.pdf
